# Supplementary material for: Identification of the OsCML4 Gene in Rice Related to Salt Stress Using QTL Analysis
Source: Plants (Basel). 2022 Sep 21;11(19):2467. doi: 10.3390/plants11192467 (PMC9572784; doi:10.3390/plants11192467)
Supplement: Supplementary file 1 [file plants-11-02467-s001.zip]

Archive with 1 entries (1 files):
- plants-1898258-supplementary.pdf
